# Supplementary material for: The impact of serotonin transporter genotype on default network connectivity in children and adolescents with autism spectrum disorders
Source: Neuroimage Clin. 2012 Nov 7;2:17–24. doi: 10.1016/j.nicl.2012.10.008 (PMC3777679; doi:10.1016/j.nicl.2012.10.008)
Supplement: Inline Supplementary Table S1 [file mmc1.xlsx]

## Sheet: Sheet1
	Autism Spectrum Disorders Group								Control Group
	Low Expressing Genotypes			Higher Expressing Genotypes					Low Expressing Genotypes			Higher Expressing Genotypes
	S/S	S/LG	LG/LG	LA/LA	S/LA	LA/LG			S/S	S/LG	LG/LG	LA/LA	S/LA	LA/LG
Number of participants	10	5	1	12	25	1			18	3	1	21	22	1
Total N	16			38					22			44
															χ2	p
Gender (F:M)	01:15:00			07:31:00					06:16:00			11:33:00			3.76 (df=3)	0.288
Handedness (L:R:ambidextrous)	04:11:00			05:28:01					04:18:00			03:38:00			6.17 (df=6)	0.405
Caucasian	0.94			0.9					0.64			0.82
															F(1,116)*	p
Age	13.5 (2.78)			13.9 (2.72)					14.8 (2.35)			14.1 (3.26)			1.107	0.295
Verbal CF	115 (25.6)			111 (18.8)					113 (13.1)			115 (13.7)			0.811	0.37
Nonverbal CF	113 (17.6)			101 (21.9)					103 (11.6)			101 (13.0)			2.756 (df=1,112)	0.1
							t(52)**	p							t(64)***	p
SRS	74.5 (12.2)			78.0 (11.1)			1.01 (df=51)	0.318	43.6 (7.68)			42.5 (6.37)			.590 (df=63)	0.557
SCQ	19.4 (7.67)			21.73 (6.85)			1.05 (df=46)	0.299	2.95 (2.84)			3.36 (4.23)			.400 (df=59)	0.691
MASC	42.3 (21.5)			45.2 (16.8)			.509 (df=47)	0.613	34.8 (14.1)			31.4 (15.2)			.847 (df=60)	0.4
CDI	7.13 (4.26)			8.47 (6.38)			.748 (df=51)	0.458	5.86 (4.00)			4.47 (5.27)			1.094 (df=63)	0.278
CBCL Internal	60.0 (18.0)			56.4 (21.3)			0.537	0.593	45.0 (9.43)			45.2 (10.7)			0.093	0.926
CBCL External	49.0 (15.6)			51.7 (20.9)			0.457	0.65	44.4 (7.33)			41.7 (10.4)			1.092	0.279
CBCL Total	57.4 (17.1)			58.1 (22.0)			0.11	0.913	44.2 (8.81)			42.4 (10.48)			0.673	0.504
OCI-R	18.0 (13.8)			18.9 (13.3)			.225 (df=47)	0.823	10.1 (6.81)			10.1 (9.10)			0.004 (df=59)	0.997
Note: Some participants were missing data. This is noted with altered df.
*df=1,116 unless otherwise specified
**df=52 unless otherwise specified
***df=64 unless otherwise specified
CF= cognitive functioning
SRS = Social Responsiveness Scale.
SCQ = Social Communication Questionnaire – Lifetime
MASC = Multidimensional Anxiety Scale for Children
CDI = Children’s Depression Inventory
CBCL = Child Behavior Checklist
OCI-R = Obsessive Compulsive Inventory – Revised;
Likelihood ratio test used for chi-square analyses
